# Supplementary material for: Mendelian randomization analysis of causal and druggable circulating inflammatory proteins in schizophrenia
Source: Front Psychiatry. 2024 Oct 31;15:1465291. doi: 10.3389/fpsyt.2024.1465291 (PMC11560794; doi:10.3389/fpsyt.2024.1465291)
Supplement: Supplementary file 1 [file Table1.xlsx]

## Sheet: S1
Supplementary Table 1. Causal effects of circulating inflammatory proteins on schizophrenia.
SZ: schizophrenia; IVW: inverse variance weighted; WM: weighted median; OR: odds ratio; CI: confidence interval; N_IV: number of instrumental variables; Q_P: Cochran’s P-value of heterogeneity analysis.
Exposure	Outcome	Method	N_IV	P_IV	b (se)	OR [95%CI]	Q	Q_P	I2	Egger_intercept	P_pleiotropy	P
EIF4EBP1	SZ	IVW	16	1e-05	0.061 (0.029)	1.06 [1.00-1.13]	12.58	0.634	-0.192	NA	NA	0.039
EIF4EBP1	SZ	WM	16	1e-05	0.050 (0.043)	1.05 [0.97-1.14]	NA	NA	NA	NA	NA	0.251
EIF4EBP1	SZ	MR-Egger	16	1e-05	0.063 (0.082)	1.06 [0.91-1.25]	12.58	0.56	-0.192	0	0.981	0.46
ADA	SZ	IVW	19	1e-05	0.014 (0.018)	1.01 [0.98-1.05]	20.1	0.327	0.104	NA	NA	0.41
ADA	SZ	WM	19	1e-05	0.014 (0.020)	1.01 [0.97-1.06]	NA	NA	NA	NA	NA	0.48
ADA	SZ	MR-Egger	19	1e-05	0.004 (0.021)	1.00 [0.96-1.05]	19.31	0.311	0.068	0.003	0.417	0.843
ARTN	SZ	IVW	26	1e-05	-0.001 (0.047)	1.00 [0.91-1.10]	87.4	7.57e-09	0.714	NA	NA	0.989
ARTN	SZ	WM	26	1e-05	-0.046 (0.037)	0.96 [0.89-1.03]	NA	NA	NA	NA	NA	0.218
ARTN	SZ	MR-Egger	26	1e-05	-0.116 (0.140)	0.89 [0.68-1.17]	84.67	1.08e-08	0.705	0.011	0.388	0.414
AXIN1	SZ	IVW	14	1e-05	-0.027 (0.032)	0.97 [0.91-1.04]	10.98	0.613	-0.184	NA	NA	0.394
AXIN1	SZ	WM	14	1e-05	-0.044 (0.045)	0.96 [0.88-1.04]	NA	NA	NA	NA	NA	0.321
AXIN1	SZ	MR-Egger	14	1e-05	-0.135 (0.084)	0.87 [0.74-1.03]	9.05	0.699	-0.437	0.011	0.19	0.133
NGF	SZ	IVW	32	1e-05	0.019 (0.027)	1.02 [0.97-1.08]	43.75	0.064	0.291	NA	NA	0.493
NGF	SZ	WM	32	1e-05	-0.004 (0.034)	1.00 [0.93-1.06]	NA	NA	NA	NA	NA	0.903
NGF	SZ	MR-Egger	32	1e-05	0.016 (0.062)	1.02 [0.90-1.15]	43.75	0.05	0.291	0	0.959	0.797
CASP8	SZ	IVW	22	1e-05	0.000 (0.027)	1.00 [0.95-1.06]	18.65	0.607	-0.126	NA	NA	0.998
CASP8	SZ	WM	22	1e-05	0.018 (0.041)	1.02 [0.94-1.10]	NA	NA	NA	NA	NA	0.66
CASP8	SZ	MR-Egger	22	1e-05	-0.012 (0.066)	0.99 [0.87-1.13]	18.61	0.547	-0.128	0.001	0.84	0.855
CCL11	SZ	IVW	25	1e-05	-0.020 (0.022)	0.98 [0.94-1.02]	24.78	0.418	0.032	NA	NA	0.377
CCL11	SZ	WM	25	1e-05	-0.031 (0.031)	0.97 [0.91-1.03]	NA	NA	NA	NA	NA	0.312
CCL11	SZ	MR-Egger	25	1e-05	0.011 (0.049)	1.01 [0.92-1.11]	24.26	0.39	0.011	-0.004	0.486	0.823
CCL19	SZ	IVW	29	1e-05	0.044 (0.022)	1.04 [1.00-1.09]	33.35	0.223	0.16	NA	NA	0.041
CCL19	SZ	WM	29	1e-05	0.042 (0.029)	1.04 [0.99-1.10]	NA	NA	NA	NA	NA	0.143
CCL19	SZ	MR-Egger	29	1e-05	0.020 (0.039)	1.02 [0.95-1.10]	32.67	0.208	0.143	0.003	0.459	0.614
CCL20	SZ	IVW	31	1e-05	-0.010 (0.048)	0.99 [0.90-1.09]	120	1.02e-12	0.75	NA	NA	0.836
CCL20	SZ	WM	31	1e-05	-0.067 (0.037)	0.94 [0.87-1.00]	NA	NA	NA	NA	NA	0.068
CCL20	SZ	MR-Egger	31	1e-05	-0.115 (0.129)	0.89 [0.69-1.15]	117	1.67e-12	0.743	0.01	0.385	0.378
CCL23	SZ	IVW	31	1e-05	0.035 (0.015)	1.04 [1.01-1.07]	29.52	0.491	-0.016	NA	NA	0.019
CCL23	SZ	WM	31	1e-05	0.015 (0.019)	1.02 [0.98-1.05]	NA	NA	NA	NA	NA	0.419
CCL23	SZ	MR-Egger	31	1e-05	0.015 (0.021)	1.02 [0.97-1.06]	27.74	0.532	-0.081	0.004	0.193	0.478
CCL25	SZ	IVW	28	1e-05	0.001 (0.018)	1.00 [0.97-1.04]	41.43	0.037	0.348	NA	NA	0.95
CCL25	SZ	WM	28	1e-05	-0.011 (0.019)	0.99 [0.95-1.03]	NA	NA	NA	NA	NA	0.565
CCL25	SZ	MR-Egger	28	1e-05	-0.001 (0.028)	1.00 [0.95-1.06]	41.41	0.028	0.348	0	0.923	0.972
CCL28	SZ	IVW	34	1e-05	0.034 (0.035)	1.03 [0.97-1.11]	71.17	0.000129	0.536	NA	NA	0.332
CCL28	SZ	WM	34	1e-05	0.080 (0.039)	1.08 [1.00-1.17]	NA	NA	NA	NA	NA	0.04
CCL28	SZ	MR-Egger	34	1e-05	0.079 (0.082)	1.08 [0.92-1.27]	70.36	0.000106	0.531	-0.004	0.549	0.342
CCL4	SZ	IVW	31	1e-05	-0.001 (0.017)	1.00 [0.97-1.03]	42.8	0.061	0.299	NA	NA	0.975
CCL4	SZ	WM	31	1e-05	0.022 (0.020)	1.02 [0.98-1.06]	NA	NA	NA	NA	NA	0.282
CCL4	SZ	MR-Egger	31	1e-05	0.021 (0.024)	1.02 [0.97-1.07]	40.46	0.077	0.259	-0.005	0.206	0.383
CD244	SZ	IVW	30	1e-05	-0.015 (0.029)	0.99 [0.93-1.04]	61.45	0.000407	0.528	NA	NA	0.617
CD244	SZ	WM	30	1e-05	-0.055 (0.031)	0.95 [0.89-1.01]	NA	NA	NA	NA	NA	0.077
CD244	SZ	MR-Egger	30	1e-05	-0.077 (0.061)	0.93 [0.82-1.04]	58.58	0.000617	0.505	0.007	0.251	0.215
CD40	SZ	IVW	20	1e-05	-0.056 (0.027)	0.95 [0.90-1.00]	47.27	0.000327	0.598	NA	NA	0.04
CD40	SZ	WM	20	1e-05	-0.079 (0.020)	0.92 [0.89-0.96]	NA	NA	NA	NA	NA	5.66e-05
CD40	SZ	MR-Egger	20	1e-05	-0.103 (0.036)	0.90 [0.84-0.97]	39.62	0.00235	0.52	0.009	0.079	0.01
CD5	SZ	IVW	29	1e-05	-0.018 (0.043)	0.98 [0.90-1.07]	98.75	8.06e-10	0.716	NA	NA	0.676
CD5	SZ	WM	29	1e-05	-0.043 (0.036)	0.96 [0.89-1.03]	NA	NA	NA	NA	NA	0.231
CD5	SZ	MR-Egger	29	1e-05	-0.082 (0.116)	0.92 [0.73-1.16]	97.49	6.62e-10	0.713	0.007	0.56	0.489
CD6	SZ	IVW	22	1e-05	0.016 (0.015)	1.02 [0.99-1.05]	25.73	0.217	0.184	NA	NA	0.273
CD6	SZ	WM	22	1e-05	0.025 (0.016)	1.03 [0.99-1.06]	NA	NA	NA	NA	NA	0.122
CD6	SZ	MR-Egger	22	1e-05	0.017 (0.022)	1.02 [0.98-1.06]	25.72	0.175	0.184	0	0.959	0.433
CDCP1	SZ	IVW	29	1e-05	-0.032 (0.031)	0.97 [0.91-1.03]	74.56	4.2e-06	0.624	NA	NA	0.302
CDCP1	SZ	WM	29	1e-05	-0.037 (0.031)	0.96 [0.91-1.02]	NA	NA	NA	NA	NA	0.226
CDCP1	SZ	MR-Egger	29	1e-05	-0.051 (0.062)	0.95 [0.84-1.07]	74.2	2.76e-06	0.623	0.002	0.724	0.415
CSF1	SZ	IVW	26	1e-05	-0.021 (0.053)	0.98 [0.88-1.09]	114	2.29e-13	0.781	NA	NA	0.696
CSF1	SZ	WM	26	1e-05	-0.005 (0.039)	0.99 [0.92-1.07]	NA	NA	NA	NA	NA	0.89
CSF1	SZ	MR-Egger	26	1e-05	0.038 (0.127)	1.04 [0.81-1.33]	113	1.69e-13	0.779	-0.006	0.614	0.768
CST5	SZ	IVW	41	1e-05	0.019 (0.017)	1.02 [0.99-1.05]	60.1	0.021	0.334	NA	NA	0.262
CST5	SZ	WM	41	1e-05	0.005 (0.020)	1.01 [0.97-1.04]	NA	NA	NA	NA	NA	0.799
CST5	SZ	MR-Egger	41	1e-05	0.015 (0.028)	1.01 [0.96-1.07]	60.03	0.017	0.334	0.001	0.837	0.6
CX3CL1	SZ	IVW	28	1e-05	-0.071 (0.036)	0.93 [0.87-1.00]	54.89	0.00118	0.508	NA	NA	0.053
CX3CL1	SZ	WM	28	1e-05	-0.017 (0.040)	0.98 [0.91-1.06]	NA	NA	NA	NA	NA	0.68
CX3CL1	SZ	MR-Egger	28	1e-05	-0.056 (0.106)	0.95 [0.77-1.16]	54.84	0.000795	0.508	-0.001	0.883	0.601
CXCL1	SZ	IVW	23	1e-05	0.005 (0.023)	1.00 [0.96-1.05]	30.13	0.115	0.27	NA	NA	0.84
CXCL1	SZ	WM	23	1e-05	0.012 (0.025)	1.01 [0.96-1.06]	NA	NA	NA	NA	NA	0.643
CXCL1	SZ	MR-Egger	23	1e-05	0.009 (0.038)	1.01 [0.94-1.09]	30.09	0.09	0.269	-0.001	0.872	0.805
CXCL10	SZ	IVW	31	1e-05	-0.014 (0.051)	0.99 [0.89-1.09]	167	4.89e-21	0.821	NA	NA	0.78
CXCL10	SZ	WM	31	1e-05	0.017 (0.036)	1.02 [0.95-1.09]	NA	NA	NA	NA	NA	0.641
CXCL10	SZ	MR-Egger	31	1e-05	-0.010 (0.098)	0.99 [0.82-1.20]	167	2.01e-21	0.821	0	0.962	0.918
CXCL11	SZ	IVW	34	1e-05	-0.012 (0.025)	0.99 [0.94-1.04]	48.56	0.039	0.32	NA	NA	0.623
CXCL11	SZ	WM	34	1e-05	0.002 (0.033)	1.00 [0.94-1.07]	NA	NA	NA	NA	NA	0.961
CXCL11	SZ	MR-Egger	34	1e-05	0.078 (0.061)	1.08 [0.96-1.22]	44.92	0.064	0.265	-0.01	0.117	0.212
CXCL5	SZ	IVW	21	1e-05	-0.008 (0.025)	0.99 [0.94-1.04]	47.1	0.000567	0.575	NA	NA	0.745
CXCL5	SZ	WM	21	1e-05	0.006 (0.021)	1.01 [0.96-1.05]	NA	NA	NA	NA	NA	0.791
CXCL5	SZ	MR-Egger	21	1e-05	0.009 (0.040)	1.01 [0.93-1.09]	46.34	0.000443	0.568	-0.003	0.583	0.826
CXCL6	SZ	IVW	19	1e-05	0.022 (0.023)	1.02 [0.98-1.07]	33.21	0.016	0.458	NA	NA	0.338
CXCL6	SZ	WM	19	1e-05	0.029 (0.020)	1.03 [0.99-1.07]	NA	NA	NA	NA	NA	0.145
CXCL6	SZ	MR-Egger	19	1e-05	0.034 (0.035)	1.03 [0.97-1.11]	32.81	0.012	0.451	-0.002	0.658	0.351
CXCL9	SZ	IVW	34	1e-05	-0.015 (0.027)	0.99 [0.94-1.04]	46.16	0.064	0.285	NA	NA	0.584
CXCL9	SZ	WM	34	1e-05	0.015 (0.033)	1.02 [0.95-1.08]	NA	NA	NA	NA	NA	0.652
CXCL9	SZ	MR-Egger	34	1e-05	-0.003 (0.063)	1.00 [0.88-1.13]	46.1	0.051	0.284	-0.001	0.836	0.967
DNER	SZ	IVW	27	1e-05	0.092 (0.046)	1.10 [1.00-1.20]	123	1.5e-14	0.789	NA	NA	0.046
DNER	SZ	WM	27	1e-05	0.104 (0.034)	1.11 [1.04-1.19]	NA	NA	NA	NA	NA	0.00217
DNER	SZ	MR-Egger	27	1e-05	0.219 (0.097)	1.25 [1.03-1.51]	113	3.6e-13	0.77	-0.014	0.152	0.033
S100A12	SZ	IVW	21	1e-05	-0.018 (0.026)	0.98 [0.93-1.03]	18.16	0.577	-0.101	NA	NA	0.5
S100A12	SZ	WM	21	1e-05	0.013 (0.038)	1.01 [0.94-1.09]	NA	NA	NA	NA	NA	0.729
S100A12	SZ	MR-Egger	21	1e-05	0.007 (0.058)	1.01 [0.90-1.13]	17.94	0.527	-0.115	-0.003	0.639	0.905
FGF19	SZ	IVW	28	1e-05	-0.019 (0.030)	0.98 [0.92-1.04]	46.56	0.011	0.42	NA	NA	0.528
FGF19	SZ	WM	28	1e-05	-0.022 (0.039)	0.98 [0.91-1.06]	NA	NA	NA	NA	NA	0.573
FGF19	SZ	MR-Egger	28	1e-05	-0.098 (0.079)	0.91 [0.78-1.06]	44.59	0.013	0.394	0.009	0.294	0.229
FGF21	SZ	IVW	24	1e-05	0.036 (0.030)	1.04 [0.98-1.10]	39.56	0.017	0.419	NA	NA	0.22
FGF21	SZ	WM	24	1e-05	0.046 (0.034)	1.05 [0.98-1.12]	NA	NA	NA	NA	NA	0.18
FGF21	SZ	MR-Egger	24	1e-05	0.041 (0.072)	1.04 [0.91-1.20]	39.55	0.012	0.418	0	0.946	0.576
FGF23	SZ	IVW	22	1e-05	-0.015 (0.029)	0.98 [0.93-1.04]	22.45	0.374	0.064	NA	NA	0.595
FGF23	SZ	WM	22	1e-05	-0.013 (0.042)	0.99 [0.91-1.07]	NA	NA	NA	NA	NA	0.768
FGF23	SZ	MR-Egger	22	1e-05	0.162 (0.086)	1.18 [0.99-1.39]	17.76	0.603	-0.182	-0.015	0.043	0.076
FGF5	SZ	IVW	29	1e-05	0.014 (0.016)	1.01 [0.98-1.05]	35.72	0.15	0.216	NA	NA	0.394
FGF5	SZ	WM	29	1e-05	0.037 (0.017)	1.04 [1.00-1.07]	NA	NA	NA	NA	NA	0.032
FGF5	SZ	MR-Egger	29	1e-05	0.062 (0.022)	1.06 [1.02-1.11]	26.87	0.471	-0.042	-0.01	0.00609	0.00817
FLT3LG	SZ	IVW	42	1e-05	0.030 (0.026)	1.03 [0.98-1.08]	90.95	1.19e-05	0.549	NA	NA	0.247
FLT3LG	SZ	WM	42	1e-05	0.072 (0.028)	1.08 [1.02-1.14]	NA	NA	NA	NA	NA	0.00928
FLT3LG	SZ	MR-Egger	42	1e-05	0.099 (0.050)	1.10 [1.00-1.22]	85.47	3.82e-05	0.52	-0.008	0.117	0.055
GDNF	SZ	IVW	24	1e-05	0.022 (0.032)	1.02 [0.96-1.09]	48.79	0.00133	0.529	NA	NA	0.496
GDNF	SZ	WM	24	1e-05	0.074 (0.032)	1.08 [1.01-1.15]	NA	NA	NA	NA	NA	0.02
GDNF	SZ	MR-Egger	24	1e-05	0.082 (0.061)	1.09 [0.96-1.22]	45.97	0.002	0.5	-0.008	0.258	0.191
HGF	SZ	IVW	23	1e-05	-0.016 (0.037)	0.98 [0.91-1.06]	40.5	0.00945	0.457	NA	NA	0.678
HGF	SZ	WM	23	1e-05	-0.004 (0.046)	1.00 [0.91-1.09]	NA	NA	NA	NA	NA	0.924
HGF	SZ	MR-Egger	23	1e-05	-0.018 (0.094)	0.98 [0.82-1.18]	40.5	0.00647	0.457	0	0.974	0.847
IFNG	SZ	IVW	17	1e-05	0.026 (0.027)	1.03 [0.97-1.08]	14.92	0.53	-0.072	NA	NA	0.326
IFNG	SZ	WM	17	1e-05	0.021 (0.037)	1.02 [0.95-1.10]	NA	NA	NA	NA	NA	0.571
IFNG	SZ	MR-Egger	17	1e-05	0.003 (0.050)	1.00 [0.91-1.11]	14.63	0.479	-0.094	0.003	0.595	0.954
IL10	SZ	IVW	30	1e-05	0.008 (0.038)	1.01 [0.93-1.09]	67.95	5.76e-05	0.573	NA	NA	0.843
IL10	SZ	WM	30	1e-05	0.017 (0.041)	1.02 [0.94-1.10]	NA	NA	NA	NA	NA	0.67
IL10	SZ	MR-Egger	30	1e-05	0.042 (0.091)	1.04 [0.87-1.25]	67.53	4.09e-05	0.571	-0.003	0.68	0.649
IL10RA	SZ	IVW	15	1e-05	-0.005 (0.038)	1.00 [0.92-1.07]	19.02	0.164	0.264	NA	NA	0.901
IL10RA	SZ	WM	15	1e-05	0.029 (0.047)	1.03 [0.94-1.13]	NA	NA	NA	NA	NA	0.543
IL10RA	SZ	MR-Egger	15	1e-05	-0.044 (0.114)	0.96 [0.77-1.20]	18.82	0.129	0.256	0.004	0.718	0.704
IL10RB	SZ	IVW	26	1e-05	-0.005 (0.016)	1.00 [0.96-1.03]	26.58	0.377	0.06	NA	NA	0.774
IL10RB	SZ	WM	26	1e-05	0.006 (0.018)	1.01 [0.97-1.04]	NA	NA	NA	NA	NA	0.737
IL10RB	SZ	MR-Egger	26	1e-05	0.005 (0.023)	1.00 [0.96-1.05]	26.2	0.343	0.046	-0.002	0.561	0.833
IL12B	SZ	IVW	33	1e-05	0.010 (0.022)	1.01 [0.97-1.05]	97.79	1.39e-08	0.673	NA	NA	0.636
IL12B	SZ	WM	33	1e-05	0.001 (0.017)	1.00 [0.97-1.04]	NA	NA	NA	NA	NA	0.95
IL12B	SZ	MR-Egger	33	1e-05	0.008 (0.034)	1.01 [0.94-1.08]	97.77	7.67e-09	0.673	0	0.944	0.803
IL13	SZ	IVW	25	1e-05	-0.001 (0.027)	1.00 [0.95-1.05]	27.22	0.294	0.118	NA	NA	0.956
IL13	SZ	WM	25	1e-05	-0.010 (0.037)	0.99 [0.92-1.06]	NA	NA	NA	NA	NA	0.783
IL13	SZ	MR-Egger	25	1e-05	0.002 (0.070)	1.00 [0.87-1.15]	27.22	0.247	0.118	0	0.957	0.977
IL15RA	SZ	IVW	23	1e-05	-0.011 (0.021)	0.99 [0.95-1.03]	41.61	0.00697	0.471	NA	NA	0.6
IL15RA	SZ	WM	23	1e-05	0.000 (0.019)	1.00 [0.96-1.04]	NA	NA	NA	NA	NA	0.987
IL15RA	SZ	MR-Egger	23	1e-05	0.014 (0.034)	1.01 [0.95-1.08]	39.92	0.00761	0.449	-0.005	0.357	0.689
IL17A	SZ	IVW	21	1e-05	0.024 (0.036)	1.02 [0.95-1.10]	34.43	0.023	0.419	NA	NA	0.502
IL17A	SZ	WM	21	1e-05	0.000 (0.043)	1.00 [0.92-1.09]	NA	NA	NA	NA	NA	0.992
IL17A	SZ	MR-Egger	21	1e-05	-0.024 (0.094)	0.98 [0.81-1.17]	33.87	0.019	0.409	0.005	0.58	0.8
IL17C	SZ	IVW	31	1e-05	0.019 (0.027)	1.02 [0.97-1.07]	44.37	0.044	0.324	NA	NA	0.478
IL17C	SZ	WM	31	1e-05	0.038 (0.034)	1.04 [0.97-1.11]	NA	NA	NA	NA	NA	0.27
IL17C	SZ	MR-Egger	31	1e-05	0.091 (0.070)	1.10 [0.96-1.26]	42.54	0.05	0.295	-0.008	0.273	0.202
IL18	SZ	IVW	30	1e-05	0.026 (0.026)	1.03 [0.98-1.08]	47.85	0.015	0.394	NA	NA	0.319
IL18	SZ	WM	30	1e-05	0.006 (0.031)	1.01 [0.95-1.07]	NA	NA	NA	NA	NA	0.844
IL18	SZ	MR-Egger	30	1e-05	-0.011 (0.055)	0.99 [0.89-1.10]	46.9	0.014	0.382	0.004	0.459	0.847
IL18R1	SZ	IVW	38	1e-05	0.005 (0.014)	1.00 [0.98-1.03]	48.97	0.09	0.244	NA	NA	0.721
IL18R1	SZ	WM	38	1e-05	-0.017 (0.017)	0.98 [0.95-1.02]	NA	NA	NA	NA	NA	0.321
IL18R1	SZ	MR-Egger	38	1e-05	-0.005 (0.020)	1.00 [0.96-1.03]	48.34	0.082	0.235	0.002	0.497	0.811
IL1A	SZ	IVW	21	1e-05	-0.068 (0.030)	0.93 [0.88-0.99]	34.12	0.025	0.414	NA	NA	0.025
IL1A	SZ	WM	21	1e-05	-0.092 (0.038)	0.91 [0.85-0.98]	NA	NA	NA	NA	NA	0.015
IL1A	SZ	MR-Egger	21	1e-05	-0.133 (0.058)	0.88 [0.78-0.98]	31.36	0.037	0.362	0.01	0.212	0.034
IL2	SZ	IVW	20	1e-05	0.018 (0.028)	1.02 [0.96-1.08]	13.05	0.836	-0.456	NA	NA	0.512
IL2	SZ	WM	20	1e-05	0.023 (0.039)	1.02 [0.95-1.10]	NA	NA	NA	NA	NA	0.565
IL2	SZ	MR-Egger	20	1e-05	0.069 (0.077)	1.07 [0.92-1.25]	12.56	0.817	-0.513	-0.005	0.491	0.384
IL20	SZ	IVW	21	1e-05	-0.016 (0.033)	0.98 [0.92-1.05]	29.71	0.075	0.327	NA	NA	0.628
IL20	SZ	WM	21	1e-05	-0.020 (0.042)	0.98 [0.90-1.06]	NA	NA	NA	NA	NA	0.636
IL20	SZ	MR-Egger	21	1e-05	0.027 (0.071)	1.03 [0.89-1.18]	28.98	0.066	0.31	-0.006	0.496	0.705
IL20RA	SZ	IVW	14	1e-05	0.023 (0.050)	1.02 [0.93-1.13]	29.64	0.00531	0.561	NA	NA	0.645
IL20RA	SZ	WM	14	1e-05	0.009 (0.050)	1.01 [0.91-1.11]	NA	NA	NA	NA	NA	0.862
IL20RA	SZ	MR-Egger	14	1e-05	-0.037 (0.143)	0.96 [0.73-1.27]	29.14	0.00376	0.554	0.007	0.658	0.798
IL22RA1	SZ	IVW	17	1e-05	-0.048 (0.035)	0.95 [0.89-1.02]	25.64	0.059	0.376	NA	NA	0.17
IL22RA1	SZ	WM	17	1e-05	-0.032 (0.042)	0.97 [0.89-1.05]	NA	NA	NA	NA	NA	0.446
IL22RA1	SZ	MR-Egger	17	1e-05	0.087 (0.063)	1.09 [0.96-1.23]	18.25	0.25	0.123	-0.018	0.026	0.187
IL24	SZ	IVW	16	1e-05	0.033 (0.037)	1.03 [0.96-1.11]	21.25	0.129	0.294	NA	NA	0.372
IL24	SZ	WM	16	1e-05	0.078 (0.044)	1.08 [0.99-1.18]	NA	NA	NA	NA	NA	0.078
IL24	SZ	MR-Egger	16	1e-05	0.124 (0.079)	1.13 [0.97-1.32]	19.03	0.164	0.212	-0.01	0.221	0.142
IL2RB	SZ	IVW	19	1e-05	0.048 (0.035)	1.05 [0.98-1.12]	23.47	0.173	0.233	NA	NA	0.168
IL2RB	SZ	WM	19	1e-05	0.064 (0.044)	1.07 [0.98-1.16]	NA	NA	NA	NA	NA	0.145
IL2RB	SZ	MR-Egger	19	1e-05	0.057 (0.080)	1.06 [0.91-1.24]	23.45	0.135	0.232	-0.001	0.897	0.482
IL33	SZ	IVW	17	1e-05	0.017 (0.030)	1.02 [0.96-1.08]	10.15	0.859	-0.576	NA	NA	0.578
IL33	SZ	WM	17	1e-05	0.006 (0.039)	1.01 [0.93-1.09]	NA	NA	NA	NA	NA	0.871
IL33	SZ	MR-Egger	17	1e-05	0.047 (0.095)	1.05 [0.87-1.26]	10.04	0.817	-0.593	-0.003	0.744	0.628
IL4	SZ	IVW	20	1e-05	-0.030 (0.037)	0.97 [0.90-1.04]	32.59	0.027	0.417	NA	NA	0.414
IL4	SZ	WM	20	1e-05	-0.049 (0.040)	0.95 [0.88-1.03]	NA	NA	NA	NA	NA	0.22
IL4	SZ	MR-Egger	20	1e-05	-0.148 (0.106)	0.86 [0.70-1.06]	30.27	0.035	0.372	0.011	0.255	0.182
IL5	SZ	IVW	21	1e-05	-0.012 (0.026)	0.99 [0.94-1.04]	21.03	0.395	0.049	NA	NA	0.655
IL5	SZ	WM	21	1e-05	-0.023 (0.037)	0.98 [0.91-1.05]	NA	NA	NA	NA	NA	0.543
IL5	SZ	MR-Egger	21	1e-05	0.052 (0.058)	1.05 [0.94-1.18]	19.51	0.424	-0.025	-0.007	0.239	0.387
IL6	SZ	IVW	11	1e-05	0.067 (0.043)	1.07 [0.98-1.16]	17.44	0.065	0.427	NA	NA	0.123
IL6	SZ	WM	11	1e-05	0.126 (0.042)	1.13 [1.04-1.23]	NA	NA	NA	NA	NA	0.00285
IL6	SZ	MR-Egger	11	1e-05	0.152 (0.095)	1.16 [0.97-1.40]	15.64	0.075	0.361	-0.01	0.336	0.142
IL7	SZ	IVW	21	1e-05	-0.033 (0.036)	0.97 [0.90-1.04]	29.6	0.077	0.324	NA	NA	0.352
IL7	SZ	WM	21	1e-05	-0.062 (0.043)	0.94 [0.86-1.02]	NA	NA	NA	NA	NA	0.146
IL7	SZ	MR-Egger	21	1e-05	0.023 (0.097)	1.02 [0.85-1.24]	29	0.066	0.31	-0.005	0.539	0.815
IL8	SZ	IVW	25	1e-05	-0.010 (0.043)	0.99 [0.91-1.08]	67.67	4.9e-06	0.645	NA	NA	0.812
IL8	SZ	WM	25	1e-05	-0.010 (0.044)	0.99 [0.91-1.08]	NA	NA	NA	NA	NA	0.823
IL8	SZ	MR-Egger	25	1e-05	-0.006 (0.097)	0.99 [0.82-1.20]	67.67	2.77e-06	0.645	0	0.963	0.95
TGFB1	SZ	IVW	25	1e-05	-0.028 (0.035)	0.97 [0.91-1.04]	47.49	0.00292	0.495	NA	NA	0.429
TGFB1	SZ	WM	25	1e-05	-0.054 (0.038)	0.95 [0.88-1.02]	NA	NA	NA	NA	NA	0.16
TGFB1	SZ	MR-Egger	25	1e-05	-0.068 (0.070)	0.93 [0.81-1.07]	46.59	0.00252	0.485	0.004	0.512	0.342
LIF	SZ	IVW	23	1e-05	-0.002 (0.027)	1.00 [0.95-1.05]	24.52	0.321	0.103	NA	NA	0.941
LIF	SZ	WM	23	1e-05	-0.011 (0.039)	0.99 [0.92-1.07]	NA	NA	NA	NA	NA	0.782
LIF	SZ	MR-Egger	23	1e-05	-0.043 (0.062)	0.96 [0.85-1.08]	23.88	0.299	0.079	0.004	0.463	0.492
LIFR	SZ	IVW	25	1e-05	-0.007 (0.028)	0.99 [0.94-1.05]	48.21	0.00237	0.502	NA	NA	0.799
LIFR	SZ	WM	25	1e-05	0.005 (0.029)	1.00 [0.95-1.06]	NA	NA	NA	NA	NA	0.874
LIFR	SZ	MR-Egger	25	1e-05	0.040 (0.052)	1.04 [0.94-1.15]	45.89	0.00308	0.477	-0.006	0.292	0.45
CCL2	SZ	IVW	26	1e-05	-0.001 (0.031)	1.00 [0.94-1.06]	57.13	0.000257	0.562	NA	NA	0.967
CCL2	SZ	WM	26	1e-05	-0.022 (0.034)	0.98 [0.92-1.05]	NA	NA	NA	NA	NA	0.516
CCL2	SZ	MR-Egger	26	1e-05	-0.016 (0.060)	0.98 [0.88-1.11]	56.92	0.000172	0.561	0.002	0.77	0.787
CCL8	SZ	IVW	39	1e-05	-0.017 (0.014)	0.98 [0.96-1.01]	56.03	0.03	0.322	NA	NA	0.219
CCL8	SZ	WM	39	1e-05	-0.020 (0.015)	0.98 [0.95-1.01]	NA	NA	NA	NA	NA	0.196
CCL8	SZ	MR-Egger	39	1e-05	-0.005 (0.017)	0.99 [0.96-1.03]	54.13	0.034	0.298	-0.004	0.262	0.767
CCL7	SZ	IVW	25	1e-05	0.013 (0.035)	1.01 [0.95-1.08]	56.23	0.000213	0.573	NA	NA	0.703
CCL7	SZ	WM	25	1e-05	-0.001 (0.039)	1.00 [0.93-1.08]	NA	NA	NA	NA	NA	0.976
CCL7	SZ	MR-Egger	25	1e-05	0.138 (0.078)	1.15 [0.99-1.34]	49.5	0.00107	0.515	-0.016	0.09	0.09
CCL13	SZ	IVW	27	1e-05	0.001 (0.023)	1.00 [0.96-1.05]	45.77	0.00967	0.432	NA	NA	0.973
CCL13	SZ	WM	27	1e-05	0.000 (0.029)	1.00 [0.95-1.06]	NA	NA	NA	NA	NA	0.987
CCL13	SZ	MR-Egger	27	1e-05	-0.049 (0.044)	0.95 [0.87-1.04]	42.7	0.015	0.391	0.007	0.192	0.27
CCL3	SZ	IVW	20	1e-05	0.021 (0.017)	1.02 [0.99-1.06]	17.65	0.546	-0.077	NA	NA	0.208
CCL3	SZ	WM	20	1e-05	0.010 (0.020)	1.01 [0.97-1.05]	NA	NA	NA	NA	NA	0.637
CCL3	SZ	MR-Egger	20	1e-05	0.001 (0.026)	1.00 [0.95-1.05]	16.58	0.552	-0.146	0.004	0.315	0.973
MMP1	SZ	IVW	25	1e-05	-0.001 (0.023)	1.00 [0.96-1.04]	26.13	0.347	0.081	NA	NA	0.953
MMP1	SZ	WM	25	1e-05	0.002 (0.031)	1.00 [0.94-1.07]	NA	NA	NA	NA	NA	0.948
MMP1	SZ	MR-Egger	25	1e-05	-0.007 (0.044)	0.99 [0.91-1.08]	26.1	0.296	0.081	0.001	0.881	0.875
MMP10	SZ	IVW	24	1e-05	-0.004 (0.030)	1.00 [0.94-1.06]	57.46	8.83e-05	0.6	NA	NA	0.89
MMP10	SZ	WM	24	1e-05	0.002 (0.026)	1.00 [0.95-1.06]	NA	NA	NA	NA	NA	0.927
MMP10	SZ	MR-Egger	24	1e-05	-0.008 (0.042)	0.99 [0.91-1.08]	57.41	5.35e-05	0.599	0.001	0.899	0.854
NRTN	SZ	IVW	20	1e-05	-0.012 (0.044)	0.99 [0.91-1.08]	37.83	0.00623	0.498	NA	NA	0.785
NRTN	SZ	WM	20	1e-05	0.038 (0.050)	1.04 [0.94-1.15]	NA	NA	NA	NA	NA	0.445
NRTN	SZ	MR-Egger	20	1e-05	-0.043 (0.104)	0.96 [0.78-1.17]	37.61	0.00436	0.495	0.003	0.747	0.686
NTF3	SZ	IVW	26	1e-05	-0.006 (0.032)	0.99 [0.93-1.06]	33.17	0.127	0.246	NA	NA	0.843
NTF3	SZ	WM	26	1e-05	-0.032 (0.040)	0.97 [0.89-1.05]	NA	NA	NA	NA	NA	0.425
NTF3	SZ	MR-Egger	26	1e-05	-0.031 (0.081)	0.97 [0.83-1.14]	33.02	0.104	0.243	0.002	0.745	0.708
TNFRSF11B	SZ	IVW	29	1e-05	0.046 (0.030)	1.05 [0.99-1.11]	53.1	0.00285	0.473	NA	NA	0.122
TNFRSF11B	SZ	WM	29	1e-05	0.041 (0.031)	1.04 [0.98-1.11]	NA	NA	NA	NA	NA	0.193
TNFRSF11B	SZ	MR-Egger	29	1e-05	0.098 (0.061)	1.10 [0.98-1.24]	51.3	0.00321	0.454	-0.006	0.339	0.121
OSM	SZ	IVW	23	1e-05	0.022 (0.032)	1.02 [0.96-1.09]	35.28	0.036	0.376	NA	NA	0.502
OSM	SZ	WM	23	1e-05	0.030 (0.037)	1.03 [0.96-1.11]	NA	NA	NA	NA	NA	0.41
OSM	SZ	MR-Egger	23	1e-05	-0.006 (0.087)	0.99 [0.84-1.18]	35.09	0.028	0.373	0.003	0.738	0.949
CD274	SZ	IVW	25	1e-05	-0.035 (0.024)	0.97 [0.92-1.01]	18.66	0.77	-0.286	NA	NA	0.146
CD274	SZ	WM	25	1e-05	-0.038 (0.035)	0.96 [0.90-1.03]	NA	NA	NA	NA	NA	0.272
CD274	SZ	MR-Egger	25	1e-05	-0.074 (0.058)	0.93 [0.83-1.04]	18.13	0.751	-0.324	0.004	0.471	0.219
KITLG	SZ	IVW	43	1e-05	0.030 (0.021)	1.03 [0.99-1.07]	71.62	0.00295	0.414	NA	NA	0.156
KITLG	SZ	WM	43	1e-05	0.055 (0.028)	1.06 [1.00-1.12]	NA	NA	NA	NA	NA	0.054
KITLG	SZ	MR-Egger	43	1e-05	0.017 (0.045)	1.02 [0.93-1.11]	71.41	0.00227	0.412	0.001	0.733	0.706
SIRT2	SZ	IVW	17	1e-05	0.006 (0.049)	1.01 [0.91-1.11]	30.82	0.014	0.481	NA	NA	0.903
SIRT2	SZ	WM	17	1e-05	0.045 (0.059)	1.05 [0.93-1.17]	NA	NA	NA	NA	NA	0.446
SIRT2	SZ	MR-Egger	17	1e-05	0.025 (0.162)	1.02 [0.75-1.41]	30.79	0.00937	0.48	-0.002	0.905	0.881
SLAMF1	SZ	IVW	33	1e-05	0.018 (0.034)	1.02 [0.95-1.09]	92.11	9.9e-08	0.653	NA	NA	0.599
SLAMF1	SZ	WM	33	1e-05	-0.005 (0.035)	1.00 [0.93-1.07]	NA	NA	NA	NA	NA	0.889
SLAMF1	SZ	MR-Egger	33	1e-05	-0.027 (0.078)	0.97 [0.84-1.13]	90.91	8.53e-08	0.648	0.005	0.526	0.73
SULT1A1	SZ	IVW	27	1e-05	-0.020 (0.021)	0.98 [0.94-1.02]	32.96	0.163	0.211	NA	NA	0.345
SULT1A1	SZ	WM	27	1e-05	-0.048 (0.027)	0.95 [0.90-1.00]	NA	NA	NA	NA	NA	0.071
SULT1A1	SZ	MR-Egger	27	1e-05	-0.063 (0.052)	0.94 [0.85-1.04]	31.91	0.16	0.185	0.005	0.374	0.239
STAMBP	SZ	IVW	20	1e-05	-0.006 (0.032)	0.99 [0.93-1.06]	21.67	0.301	0.123	NA	NA	0.843
STAMBP	SZ	WM	20	1e-05	0.019 (0.045)	1.02 [0.93-1.11]	NA	NA	NA	NA	NA	0.675
STAMBP	SZ	MR-Egger	20	1e-05	-0.006 (0.077)	0.99 [0.85-1.16]	21.67	0.247	0.123	0	0.994	0.94
TGFA	SZ	IVW	25	1e-05	-0.011 (0.037)	0.99 [0.92-1.06]	45.4	0.00522	0.471	NA	NA	0.77
TGFA	SZ	WM	25	1e-05	0.022 (0.038)	1.02 [0.95-1.10]	NA	NA	NA	NA	NA	0.55
TGFA	SZ	MR-Egger	25	1e-05	0.074 (0.095)	1.08 [0.89-1.30]	43.63	0.00583	0.45	-0.008	0.343	0.442
TNF	SZ	IVW	24	1e-05	0.034 (0.031)	1.03 [0.97-1.10]	31.01	0.123	0.258	NA	NA	0.281
TNF	SZ	WM	24	1e-05	0.012 (0.040)	1.01 [0.94-1.09]	NA	NA	NA	NA	NA	0.762
TNF	SZ	MR-Egger	24	1e-05	0.030 (0.080)	1.03 [0.88-1.20]	31	0.096	0.258	0	0.957	0.715
LTA	SZ	IVW	32	1e-05	-0.058 (0.024)	0.94 [0.90-0.99]	91.22	7.64e-08	0.66	NA	NA	0.017
LTA	SZ	WM	32	1e-05	-0.040 (0.018)	0.96 [0.93-1.00]	NA	NA	NA	NA	NA	0.03
LTA	SZ	MR-Egger	32	1e-05	-0.056 (0.038)	0.95 [0.88-1.02]	91.21	4.3e-08	0.66	0	0.947	0.15
TNFRSF9	SZ	IVW	29	1e-05	-0.016 (0.030)	0.98 [0.93-1.04]	53.7	0.00243	0.479	NA	NA	0.593
TNFRSF9	SZ	WM	29	1e-05	0.013 (0.032)	1.01 [0.95-1.08]	NA	NA	NA	NA	NA	0.683
TNFRSF9	SZ	MR-Egger	29	1e-05	0.052 (0.072)	1.05 [0.91-1.21]	51.64	0.00292	0.458	-0.007	0.309	0.473
TNFSF14	SZ	IVW	34	1e-05	-0.043 (0.019)	0.96 [0.92-0.99]	38.51	0.234	0.143	NA	NA	0.024
TNFSF14	SZ	WM	34	1e-05	-0.068 (0.027)	0.93 [0.89-0.99]	NA	NA	NA	NA	NA	0.012
TNFSF14	SZ	MR-Egger	34	1e-05	-0.020 (0.032)	0.98 [0.92-1.04]	37.52	0.231	0.12	-0.003	0.366	0.54
TNFSF10	SZ	IVW	35	1e-05	0.009 (0.024)	1.01 [0.96-1.06]	76.12	4.59e-05	0.553	NA	NA	0.705
TNFSF10	SZ	WM	35	1e-05	0.009 (0.023)	1.01 [0.96-1.05]	NA	NA	NA	NA	NA	0.706
TNFSF10	SZ	MR-Egger	35	1e-05	0.028 (0.039)	1.03 [0.95-1.11]	75.31	3.76e-05	0.549	-0.003	0.554	0.487
TNFSF11	SZ	IVW	45	1e-05	-0.001 (0.022)	1.00 [0.96-1.04]	79.48	0.000836	0.446	NA	NA	0.96
TNFSF11	SZ	WM	45	1e-05	-0.005 (0.026)	0.99 [0.94-1.05]	NA	NA	NA	NA	NA	0.846
TNFSF11	SZ	MR-Egger	45	1e-05	0.010 (0.046)	1.01 [0.92-1.11]	79.33	0.000619	0.445	-0.001	0.783	0.827
TSLP	SZ	IVW	20	1e-05	-0.041 (0.033)	0.96 [0.90-1.02]	24.16	0.19	0.213	NA	NA	0.215
TSLP	SZ	WM	20	1e-05	-0.033 (0.041)	0.97 [0.89-1.05]	NA	NA	NA	NA	NA	0.416
TSLP	SZ	MR-Egger	20	1e-05	-0.089 (0.085)	0.92 [0.77-1.08]	23.68	0.166	0.198	0.005	0.555	0.314
TNFSF12	SZ	IVW	39	1e-05	0.076 (0.037)	1.08 [1.00-1.16]	140	1.49e-13	0.728	NA	NA	0.037
TNFSF12	SZ	WM	39	1e-05	0.036 (0.031)	1.04 [0.97-1.10]	NA	NA	NA	NA	NA	0.25
TNFSF12	SZ	MR-Egger	39	1e-05	0.169 (0.080)	1.18 [1.01-1.38]	134	7.36e-13	0.716	-0.01	0.202	0.041
PLAU	SZ	IVW	40	1e-05	0.002 (0.027)	1.00 [0.95-1.06]	80.38	0.000108	0.515	NA	NA	0.935
PLAU	SZ	WM	40	1e-05	-0.037 (0.030)	0.96 [0.91-1.02]	NA	NA	NA	NA	NA	0.215
PLAU	SZ	MR-Egger	40	1e-05	0.006 (0.064)	1.01 [0.89-1.14]	80.37	7.23e-05	0.515	0	0.948	0.926
VEGFA	SZ	IVW	31	1e-05	0.003 (0.016)	1.00 [0.97-1.03]	23.22	0.806	-0.292	NA	NA	0.844
VEGFA	SZ	WM	31	1e-05	0.005 (0.021)	1.00 [0.96-1.05]	NA	NA	NA	NA	NA	0.825
VEGFA	SZ	MR-Egger	31	1e-05	-0.009 (0.027)	0.99 [0.94-1.04]	22.89	0.782	-0.311	0.002	0.571	0.731

## Sheet: S2
Supplementary Table 2. Causal effects of circulating inflammatory proteins on schizophrenia by IVW method.
SZ: schizophrenia; IVW: inverse variance weighted; OR: odds ratio; CI: confidence interval; N_IV: number of instrumental variables; Q_P: Cochran’s P-value of heterogeneity analysis.
Exposure	Outcome	N_IV	P_IV	b (se)	OR [95%CI]	Q_P	I2	Egger_intercept	P_pleiotropy	P
EIF4EBP1	SZ	16	1e-05	0.061 (0.029)	1.06 [1.00-1.13]	0.634	-0.192	0	0.981	0.039
ADA	SZ	19	1e-05	0.014 (0.018)	1.01 [0.98-1.05]	0.327	0.104	0.003	0.417	0.41
ARTN	SZ	26	1e-05	-0.001 (0.047)	1.00 [0.91-1.10]	7.57e-09	0.714	0.011	0.388	0.989
AXIN1	SZ	14	1e-05	-0.027 (0.032)	0.97 [0.91-1.04]	0.613	-0.184	0.011	0.19	0.394
NGF	SZ	32	1e-05	0.019 (0.027)	1.02 [0.97-1.08]	0.064	0.291	0	0.959	0.493
CASP8	SZ	22	1e-05	0.000 (0.027)	1.00 [0.95-1.06]	0.607	-0.126	0.001	0.84	0.998
CCL11	SZ	25	1e-05	-0.020 (0.022)	0.98 [0.94-1.02]	0.418	0.032	-0.004	0.486	0.377
CCL19	SZ	29	1e-05	0.044 (0.022)	1.04 [1.00-1.09]	0.223	0.16	0.003	0.459	0.041
CCL20	SZ	31	1e-05	-0.010 (0.048)	0.99 [0.90-1.09]	1.02e-12	0.75	0.01	0.385	0.836
CCL23	SZ	31	1e-05	0.035 (0.015)	1.04 [1.01-1.07]	0.491	-0.016	0.004	0.193	0.019
CCL25	SZ	28	1e-05	0.001 (0.018)	1.00 [0.97-1.04]	0.037	0.348	0	0.923	0.95
CCL28	SZ	34	1e-05	0.034 (0.035)	1.03 [0.97-1.11]	0.000129	0.536	-0.004	0.549	0.332
CCL4	SZ	31	1e-05	-0.001 (0.017)	1.00 [0.97-1.03]	0.061	0.299	-0.005	0.206	0.975
CD244	SZ	30	1e-05	-0.015 (0.029)	0.99 [0.93-1.04]	0.000407	0.528	0.007	0.251	0.617
CD40	SZ	20	1e-05	-0.056 (0.027)	0.95 [0.90-1.00]	0.000327	0.598	0.009	0.079	0.04
CD5	SZ	29	1e-05	-0.018 (0.043)	0.98 [0.90-1.07]	8.06e-10	0.716	0.007	0.56	0.676
CD6	SZ	22	1e-05	0.016 (0.015)	1.02 [0.99-1.05]	0.217	0.184	0	0.959	0.273
CDCP1	SZ	29	1e-05	-0.032 (0.031)	0.97 [0.91-1.03]	4.2e-06	0.624	0.002	0.724	0.302
CSF1	SZ	26	1e-05	-0.021 (0.053)	0.98 [0.88-1.09]	2.29e-13	0.781	-0.006	0.614	0.696
CST5	SZ	41	1e-05	0.019 (0.017)	1.02 [0.99-1.05]	0.021	0.334	0.001	0.837	0.262
CX3CL1	SZ	28	1e-05	-0.071 (0.036)	0.93 [0.87-1.00]	0.00118	0.508	-0.001	0.883	0.053
CXCL1	SZ	23	1e-05	0.005 (0.023)	1.00 [0.96-1.05]	0.115	0.27	-0.001	0.872	0.84
CXCL10	SZ	31	1e-05	-0.014 (0.051)	0.99 [0.89-1.09]	4.89e-21	0.821	0	0.962	0.78
CXCL11	SZ	34	1e-05	-0.012 (0.025)	0.99 [0.94-1.04]	0.039	0.32	-0.01	0.117	0.623
CXCL5	SZ	21	1e-05	-0.008 (0.025)	0.99 [0.94-1.04]	0.000567	0.575	-0.003	0.583	0.745
CXCL6	SZ	19	1e-05	0.022 (0.023)	1.02 [0.98-1.07]	0.016	0.458	-0.002	0.658	0.338
CXCL9	SZ	34	1e-05	-0.015 (0.027)	0.99 [0.94-1.04]	0.064	0.285	-0.001	0.836	0.584
DNER	SZ	27	1e-05	0.092 (0.046)	1.10 [1.00-1.20]	1.5e-14	0.789	-0.014	0.152	0.046
S100A12	SZ	21	1e-05	-0.018 (0.026)	0.98 [0.93-1.03]	0.577	-0.101	-0.003	0.639	0.5
FGF19	SZ	28	1e-05	-0.019 (0.030)	0.98 [0.92-1.04]	0.011	0.42	0.009	0.294	0.528
FGF21	SZ	24	1e-05	0.036 (0.030)	1.04 [0.98-1.10]	0.017	0.419	0	0.946	0.22
FGF23	SZ	22	1e-05	-0.015 (0.029)	0.98 [0.93-1.04]	0.374	0.064	-0.015	0.043	0.595
FGF5	SZ	29	1e-05	0.014 (0.016)	1.01 [0.98-1.05]	0.15	0.216	-0.01	0.00609	0.394
FLT3LG	SZ	42	1e-05	0.030 (0.026)	1.03 [0.98-1.08]	1.19e-05	0.549	-0.008	0.117	0.247
GDNF	SZ	24	1e-05	0.022 (0.032)	1.02 [0.96-1.09]	0.00133	0.529	-0.008	0.258	0.496
HGF	SZ	23	1e-05	-0.016 (0.037)	0.98 [0.91-1.06]	0.00945	0.457	0	0.974	0.678
IFNG	SZ	17	1e-05	0.026 (0.027)	1.03 [0.97-1.08]	0.53	-0.072	0.003	0.595	0.326
IL10	SZ	30	1e-05	0.008 (0.038)	1.01 [0.93-1.09]	5.76e-05	0.573	-0.003	0.68	0.843
IL10RA	SZ	15	1e-05	-0.005 (0.038)	1.00 [0.92-1.07]	0.164	0.264	0.004	0.718	0.901
IL10RB	SZ	26	1e-05	-0.005 (0.016)	1.00 [0.96-1.03]	0.377	0.06	-0.002	0.561	0.774
IL12B	SZ	33	1e-05	0.010 (0.022)	1.01 [0.97-1.05]	1.39e-08	0.673	0	0.944	0.636
IL13	SZ	25	1e-05	-0.001 (0.027)	1.00 [0.95-1.05]	0.294	0.118	0	0.957	0.956
IL15RA	SZ	23	1e-05	-0.011 (0.021)	0.99 [0.95-1.03]	0.00697	0.471	-0.005	0.357	0.6
IL17A	SZ	21	1e-05	0.024 (0.036)	1.02 [0.95-1.10]	0.023	0.419	0.005	0.58	0.502
IL17C	SZ	31	1e-05	0.019 (0.027)	1.02 [0.97-1.07]	0.044	0.324	-0.008	0.273	0.478
IL18	SZ	30	1e-05	0.026 (0.026)	1.03 [0.98-1.08]	0.015	0.394	0.004	0.459	0.319
IL18R1	SZ	38	1e-05	0.005 (0.014)	1.00 [0.98-1.03]	0.09	0.244	0.002	0.497	0.721
IL1A	SZ	21	1e-05	-0.068 (0.030)	0.93 [0.88-0.99]	0.025	0.414	0.01	0.212	0.025
IL2	SZ	20	1e-05	0.018 (0.028)	1.02 [0.96-1.08]	0.836	-0.456	-0.005	0.491	0.512
IL20	SZ	21	1e-05	-0.016 (0.033)	0.98 [0.92-1.05]	0.075	0.327	-0.006	0.496	0.628
IL20RA	SZ	14	1e-05	0.023 (0.050)	1.02 [0.93-1.13]	0.00531	0.561	0.007	0.658	0.645
IL22RA1	SZ	17	1e-05	-0.048 (0.035)	0.95 [0.89-1.02]	0.059	0.376	-0.018	0.026	0.17
IL24	SZ	16	1e-05	0.033 (0.037)	1.03 [0.96-1.11]	0.129	0.294	-0.01	0.221	0.372
IL2RB	SZ	19	1e-05	0.048 (0.035)	1.05 [0.98-1.12]	0.173	0.233	-0.001	0.897	0.168
IL33	SZ	17	1e-05	0.017 (0.030)	1.02 [0.96-1.08]	0.859	-0.576	-0.003	0.744	0.578
IL4	SZ	20	1e-05	-0.030 (0.037)	0.97 [0.90-1.04]	0.027	0.417	0.011	0.255	0.414
IL5	SZ	21	1e-05	-0.012 (0.026)	0.99 [0.94-1.04]	0.395	0.049	-0.007	0.239	0.655
IL6	SZ	11	1e-05	0.067 (0.043)	1.07 [0.98-1.16]	0.065	0.427	-0.01	0.336	0.123
IL7	SZ	21	1e-05	-0.033 (0.036)	0.97 [0.90-1.04]	0.077	0.324	-0.005	0.539	0.352
IL8	SZ	25	1e-05	-0.010 (0.043)	0.99 [0.91-1.08]	4.9e-06	0.645	0	0.963	0.812
TGFB1	SZ	25	1e-05	-0.028 (0.035)	0.97 [0.91-1.04]	0.00292	0.495	0.004	0.512	0.429
LIF	SZ	23	1e-05	-0.002 (0.027)	1.00 [0.95-1.05]	0.321	0.103	0.004	0.463	0.941
LIFR	SZ	25	1e-05	-0.007 (0.028)	0.99 [0.94-1.05]	0.00237	0.502	-0.006	0.292	0.799
CCL2	SZ	26	1e-05	-0.001 (0.031)	1.00 [0.94-1.06]	0.000257	0.562	0.002	0.77	0.967
CCL8	SZ	39	1e-05	-0.017 (0.014)	0.98 [0.96-1.01]	0.03	0.322	-0.004	0.262	0.219
CCL7	SZ	25	1e-05	0.013 (0.035)	1.01 [0.95-1.08]	0.000213	0.573	-0.016	0.09	0.703
CCL13	SZ	27	1e-05	0.001 (0.023)	1.00 [0.96-1.05]	0.00967	0.432	0.007	0.192	0.973
CCL3	SZ	20	1e-05	0.021 (0.017)	1.02 [0.99-1.06]	0.546	-0.077	0.004	0.315	0.208
MMP1	SZ	25	1e-05	-0.001 (0.023)	1.00 [0.96-1.04]	0.347	0.081	0.001	0.881	0.953
MMP10	SZ	24	1e-05	-0.004 (0.030)	1.00 [0.94-1.06]	8.83e-05	0.6	0.001	0.899	0.89
NRTN	SZ	20	1e-05	-0.012 (0.044)	0.99 [0.91-1.08]	0.00623	0.498	0.003	0.747	0.785
NTF3	SZ	26	1e-05	-0.006 (0.032)	0.99 [0.93-1.06]	0.127	0.246	0.002	0.745	0.843
TNFRSF11B	SZ	29	1e-05	0.046 (0.030)	1.05 [0.99-1.11]	0.00285	0.473	-0.006	0.339	0.122
OSM	SZ	23	1e-05	0.022 (0.032)	1.02 [0.96-1.09]	0.036	0.376	0.003	0.738	0.502
CD274	SZ	25	1e-05	-0.035 (0.024)	0.97 [0.92-1.01]	0.77	-0.286	0.004	0.471	0.146
KITLG	SZ	43	1e-05	0.030 (0.021)	1.03 [0.99-1.07]	0.00295	0.414	0.001	0.733	0.156
SIRT2	SZ	17	1e-05	0.006 (0.049)	1.01 [0.91-1.11]	0.014	0.481	-0.002	0.905	0.903
SLAMF1	SZ	33	1e-05	0.018 (0.034)	1.02 [0.95-1.09]	9.9e-08	0.653	0.005	0.526	0.599
SULT1A1	SZ	27	1e-05	-0.020 (0.021)	0.98 [0.94-1.02]	0.163	0.211	0.005	0.374	0.345
STAMBP	SZ	20	1e-05	-0.006 (0.032)	0.99 [0.93-1.06]	0.301	0.123	0	0.994	0.843
TGFA	SZ	25	1e-05	-0.011 (0.037)	0.99 [0.92-1.06]	0.00522	0.471	-0.008	0.343	0.77
TNF	SZ	24	1e-05	0.034 (0.031)	1.03 [0.97-1.10]	0.123	0.258	0	0.957	0.281
LTA	SZ	32	1e-05	-0.058 (0.024)	0.94 [0.90-0.99]	7.64e-08	0.66	0	0.947	0.017
TNFRSF9	SZ	29	1e-05	-0.016 (0.030)	0.98 [0.93-1.04]	0.00243	0.479	-0.007	0.309	0.593
TNFSF14	SZ	34	1e-05	-0.043 (0.019)	0.96 [0.92-0.99]	0.234	0.143	-0.003	0.366	0.024
TNFSF10	SZ	35	1e-05	0.009 (0.024)	1.01 [0.96-1.06]	4.59e-05	0.553	-0.003	0.554	0.705
TNFSF11	SZ	45	1e-05	-0.001 (0.022)	1.00 [0.96-1.04]	0.000836	0.446	-0.001	0.783	0.96
TSLP	SZ	20	1e-05	-0.041 (0.033)	0.96 [0.90-1.02]	0.19	0.213	0.005	0.555	0.215
TNFSF12	SZ	39	1e-05	0.076 (0.037)	1.08 [1.00-1.16]	1.49e-13	0.728	-0.01	0.202	0.037
PLAU	SZ	40	1e-05	0.002 (0.027)	1.00 [0.95-1.06]	0.000108	0.515	0	0.948	0.935
VEGFA	SZ	31	1e-05	0.003 (0.016)	1.00 [0.97-1.03]	0.806	-0.292	0.002	0.571	0.844
